# Supplementary material for: A Nonhuman Primate Scrub Typhus Model: Protective Immune Responses Induced by pKarp47 DNA Vaccination in Cynomolgus Macaques
Source: J Immunol. 2015 Jan 19;194(4):1702–16. doi: 10.4049/jimmunol.1402244 (PMC4319312; doi:10.4049/jimmunol.1402244)
Supplement: Data Supplement [file JI_1402244.zip]

Archive with 2 entries (2 files):
- JI_1402244_Supplemental_Tables_1.xlsx
- manifest.xml
