# Supplementary material for: A Nonhuman Primate Scrub Typhus Model: Protective Immune Responses Induced by pKarp47 DNA Vaccination in Cynomolgus Macaques
Source: J Immunol. 2015 Jan 19;194(4):1702–16. doi: 10.4049/jimmunol.1402244 (PMC4319312; doi:10.4049/jimmunol.1402244)
Supplement: Data Supplement [file JI_1402244.zip › JI_1402244_Supplemental_Tables_1.xlsx]

## Sheet: Legend
Supplemental File 1. The hematological and biochemical data from cynomolgus macaques in this study.
This supplemental file contains the raw data of 26 hematology and biochemistry markers collected from 20 cynomolgus macaques subjected to a natural disease course of scrub typhus. There were 14 timepoints in the study (baseline, 3 time points per vaccination and 4 during challenge), with the vaccination phase start date on the 28th Aug 2007 and challenge date on the 1st November 2007. Inoculation…

## Sheet: Hct
Date of	Hct
Collection	M: 0.40 - 0.54
	F: 0.38 - 0.47
	8749	6741	5671	8824	5199	6856	5747	8984	6537	5732	5689	6985	5253	7416	2660	5234	5817	5601	5235	7982
2007-08-24	0.38	0.38	0.35	0.43	0.35	0.38	0.38	0.41	0.37	0.38	0.4	0.33	0.41	0.44	0.39	0.41	0.42	0.4	0.39	0.38
2007-09-04	0.38	0.34	0.38	0.35	0.39	0.35	0.38	0.36	0.33	0.38	0.38	0.34	0.38	0.39	0.33	0.38	0.4	0.35	0.37	0.39
2007-09-11	0.38	0.34	0.39	0.35	0.39	0.36	0.37	0.36	0.33	0.33	0.4	0.34	0.42	0.43	0.39	0.41	0.41	0.4	0.39	0.38
2007-09-17	0.36	0.32	0.35	0.38	0.27	0.35	0.34	0.34	0.34	0.35	0.38	0.34	0.39	0.35	0.36	0.33	0.39	0.33	0.36	0.35
2007-09-25	0.37	0.34	0.36	0.39	0.39	0.35	0.35	0.34	0.32	0.34	0.42	0.39	0.36	0.35	0.33	0.33	0.39	0.34	0.35	0.4
2007-10-02	0.35	0.34	0.33	0.38	0.34	0.32	0.35	0.36	0.32	0.34	0.36	0.34	0.37	0.38	0.34	0.36	0.39	0.35	0.37	0.38
2007-10-08	0.36	0.35	0.35	0.4	0.35	0.35	0.36	0.33	0.32	0.34	0.34	0.32	0.36	0.34	0.33	0.35	0.37	0.35	0.34	0.34
2007-10-16	0.36	0.33	0.35	0.39	0.38	0.34	0.36	0.34	0.31	0.32	0.36	0.33	0.37	0.36		0.36	0.36		0.35	0.35
2007-10-22	0.37	0.31	0.34	0.39	0.37	0.35	0.36	0.35	0.31	0.38	0.38	0.36	0.4	0.39	0.34	0.38	0.39	0.34	0.38	0.37
2007-10-29	0.36	0.33	0.34	0.39	0.38	0.36	0.35	0.34	0.32	0.35	0.37	0.35	0.38	0.37	0.35	0.38	0.37	0.36	0.36	0.38
2007-11-05	0.33	0.34	0.38	0.38	0.36	0.37	0.37	0.35	0.35	0.36	0.42	0.36	0.36	0.38	0.35	0.39	0.4	0.35	0.35	0.38
2007-11-12	0.34	0.35	0.37	0.36	0.35	0.36	0.36	0.34	0.36	0.37	0.35	0.35	0.35	0.36	0.35	0.37	0.37	0.36	0.34	0.37
2007-11-19	0.35	0.36	0.37	0.36	0.36	0.37	0.35	0.34	0.36	0.36	0.37	0.37	0.36	0.37	0.35	0.35	0.36	0.36	0.35	0.35
2007-11-26	0.37	0.35	0.37	0.35	0.35	0.36	0.36	0.36	0.36	0.38	0.37	0.36	0.35	0.35	0.35	0.36	0.36	0.37	0.36	0.35

## Sheet: Hb
Date of	Hb
Collection	M: 135 - 180
	F: 120 - 160
	g/L
	8749	6741	5671	8824	5199	6856	5747	8984	6537	5732	5689	6985	5253	7416	2660	5234	5817	5601	5235	7982
2007-08-24	126	126	116	143	116	126	126	136	123	126	133	110	136	146	130	136	140	133	130	126
2007-09-04	126	113	126	116	130	116	126	120	110	126	126	113	126	130	110	126	133	116	123	130
2007-09-11	126	113	130	116	130	120	12.3	120	110	126	133	113	140	143	130	136	136	133	130	126
2007-09-17	120	106	116	126	90	116	113	113	113	116	126	113	130	116	120	110	130	110	120	116
2007-09-25	123	113	120	130	130	116	116	113	106	113	140	130	120	116	110	110	130	113	116	133
2007-10-02	116	113	110	126	113	106	116	120	106	113	120	113	123	126	113	120	130	116	123	126
2007-10-08	120	116	116	133	116	116	120	110	106	113	113	106	120	113	110	116	123	116	113	113
2007-10-16	120	110	116	130	126	113	120	113	103	106	120	110	123	120		120	120		116	116
2007-10-22	123	103	113	130	123	116	120	116	103	126	126	120	133	130	113	126	130	113	126	123
2007-10-29	120	110	113	130	126	120	116	113	106	116	123	116	126	123	116	126	123	120	120	126
2007-11-05	110	113	126	126	120	123	123	116	116	120	140	120	120	126	116	130	133	116	116	126
2007-11-12	113	116	123	120	116	120	120	113	120	123	116	116	116	120	116	123	123	120	113	123
2007-11-19	116	120	123	120	120	123	116	113	120	120	123	123	120	123	116	116	120	120	116	116
2007-11-26	123	116	123	116	116	120	120	120	120	126	123	120	116	116	116	120	120	123	120	116

## Sheet: WBC
Date of	WBC COUNT
Collection	4.5 - 11.0
	x 109/L
	8749	6741	5671	8824	5199	6856	5747	8984	6537	5732	5689	6985	5253	7416	2660	5234	5817	5601	5235	7982
2007-08-24	6.6	6.9	6.5	12.1	6.2	6.4	6.4	6.8	6.5	7.3	6.9	6.3	5.6	5.5	7.1	6.5	5.3	9.9	9	5.9
2007-09-04	12.9	6	5.9	12.5	6.3	14.8	7.8	5.3	6.1	4.9	7.9	7	5	3.3	4.5	9.6	4.7	6.4	5.2	6.2
2007-09-11	13.2	6.2	6.2	13	6.5	13.9	8.2	5.8	6.3	5.3	7.3	6.5	5.7	6.2	7.8	7.3	6.2	10.3	9.8	6.3
2007-09-17	5.2	5.6	7.8	9.3	4.9	8.8	6.5	5.7	6.6	7.2	11.7	11.2	4.4	8.2	5.1	5.2	5.4	7.3	3.4	14.9
2007-09-25	5.5	3.2	7.4	6.3	11.8	8.1	5.7	4.5	4.3	4.5	12.3	10.8	4.8	8.8	5.7	4.9	6	6.5	4.4	12.8
2007-10-02	5.1	4.6	8.2	7.6	6.7	12.2	6.3	4.6	8.1	5.5	6.9	6.7	5.2	3.8	4.8	8.7	5.2	6.1	5.3	6.3
2007-10-08	3.2	3.4	4.1	7.1	6	9.4	4.9	3.5	3.9	4.7	8.7	8.7	3.5	2.9	3.9	7.9	3.1	5.3	4.5	7.6
2007-10-16	4.2	5	6	8	5	7	6.3	5.3	5.4	4.8	8.3	7.7	3.7	3.2		7.6	3.9		4.7	6.6
2007-10-22	4.8	5.8	4.1	3.5	4.6	3.8	4.1	3.6	3.1	3.8	9.8	9.7	3.8	3.3	4.2	4.6	5.4	6.5	5.2	5.1
2007-10-29	5.1	4.9	4.3	3.8	5	3.6	4.3	3.8	3.4	3.8	7.1	6.3	4.2	3.9	4.8	7.6	5.1	6	5.1	5.7
2007-11-05	2.4	5.4	3.9	4.2	6.6	3.9	6.7	4.2	4.4	4	10.1	5.9	6.8	3.7	3.6	7.3	5.3	5.8	6.6	5.8
2007-11-12	1.9	5.6	4	4.7	4.3	4.2	6.2	4.5	4.7	4.5	6	6.1	5.6	3.9	4.5	6.4	4.8	5.7	3.9	5.5
2007-11-19	2.4	5.4	4.6	4.9	4.6	4.4	5.8	4.8	4.9	4.7	5.8	6.4	4.7	4.1	4.8	6.6	4.5	5.5	4.2	5.3
2007-11-26	3.6	5.3	5.3	5.3	4.9	4.8	5.3	5	4.5	4.7	5.3	5.8	4.8	4.6	4.6	5.5	5	4.8	5	4.7

## Sheet: Lymph
Date of
Collection	Lymph
	0.25 - 0.35
	8749	6741	5671	8824	5199	6856	5747	8984	6537	5732	5689	6985	5253	7416	2660	5234	5817	5601	5235	7982
2007-08-24	0.47	0.37	0.67	0.58	0.63	0.63	0.68	0.43	0.6	0.49	0.36	0.66	0.66	0.53	0.48	0.51	0.67	0.34	0.5	0.55
2007-09-04	0.32	0.51	0.81	0.25	0.66	0.28	0.77	0.59	0.66	0.73	0.6	0.38	0.69	0.54	0.65	0.33	0.65	0.6	0.64	0.45
2007-09-11	0.36	0.49	0.73	0.32	0.41	0.51	0.48	0.53	0.5	0.25	0.26	0.58	0.68	0.47	0.49	0.43	0.68	0.39	0.5	0.56
2007-09-17	0.47	0.48	0.26	0.33	0.57	0.15	0.62	0.48	0.7	0.3	0.19	0.32	0.64	0.53	0.45	0.57	0.64	0.44	0.66	0.27
2007-09-25	0.63	0.58	0.64	0.37	0.17	0.67	0.77	0.61	0.74	0.72	0.26	0.3	0.6	0.62	0.4	0.46	0.73	0.38	0.62	0.31
2007-10-02	0.66	0.75	0.58	0.6	0.72	0.58	0.76	0.74	0.66	0.66	0.63	0.33	0.67	0.6	0.63	0.36	0.62	0.62	0.6	0.39
2007-10-08	0.78	0.55	0.84	0.6	0.54	0.66	0.8	0.82	0.73	0.39	0.37	0.41	0.78	0.67	0.61	0.31	0.86	0.31	0.66	0.41
2007-10-16	0.62	0.75	0.7	0.74	0.73	0.74	0.76	0.68	0.66	0.66	0.5	0.49	0.66	0.78		0.44	0.78		0.69	0.59
2007-10-22	0.6	0.34	0.82	0.58	0.63	0.23	0.26	0.71	0.68	0.53	0.65	0.7	0.76	0.61	0.79	0.62	0.77	0.6	0.63	0.84
2007-10-29	0.72	0.58	0.8	0.6	0.67	0.74	0.63	0.8	0.65	0.59	0.74	0.36	0.69	0.6	0.76	0.58	0.62	0.66	0.76	0.72
2007-11-05	0.84	0.61	0.77	0.57	0.71	0.68	0.64	0.74	0.77	0.65	0.47	0.46	0.51	0.58	0.8	0.61	0.64	0.67	0.72	0.77
2007-11-12	0.4	0.59	0.54	0.65	0.33	0.74	0.69	0.7	0.67	0.68	0.26	0.47	0.44	0.54	0.67	0.67	0.71	0.6	0.28	0.68
2007-11-19	0.58	0.62	0.67	0.58	0.47	0.79	0.64	0.67	0.76	0.7	0.38	0.48	0.56	0.61	0.62	0.63	0.74	0.57	0.42	0.74
2007-11-26	0.57	0.47	0.66	0.74	0.68	0.68	0.48	0.61	0.71	0.67	0.57	0.53	0.59	0.71	0.62	0.66	0.61	0.57	0.64	0.58

## Sheet: Mono
Date of
Collection	Mono
	0.01 - 0.08
	8749	6741	5671	8824	5199	6856	5747	8984	6537	5732	5689	6985	5253	7416	2660	5234	5817	5601	5235	7982
2007-08-24	0	0.04	0	0.04	0	0.01	0.01	0.04	0	0	0	0	0.02	0.01	0.04	0.03	0.03	0.03	0.02	0.01
2007-09-04	0.02	0.01	0.02	0	0.02	0.01	0.02	0.02	0	0.01	0.02	0.01	0.02	0	0.02	0.02	0.02	0.02	0.01	0.02
2007-09-11	0	0.01	0.02	0.02	0.04	0.04	0.03	0.01	0.04	0.01	0.02	0.02	0.03	0	0.02	0.02	0.02	0.03	0	0.01
2007-09-17	0.01	0.02	0.02	0.01	0.01	0.01	0	0	0.01	0	0.03	0.02	0.03	0.02	0.01	0.02	0	0.03	0.02	0.01
2007-09-25	0.02	0.01	0.02	0.03	0.02	0	0	0.03	0.02	0.03	0.02	0	0.03	0.01	0.01	0.03	0.02	0.02	0	0
2007-10-02	0.02	0.02	0	0.03	0.02	0.02	0.03	0.02	0.03	0.01	0.02	0.01	0.02	0.01	0	0	0.01	0	0.03	0.02
2007-10-08	0	0.03	0.02	0.02	0.04	0.01	0.03	0.01	0	0.02	0.02	0	0.02	0	0.04	0	0.01	0.04	0.01	0.02
2007-10-16	0.05	0.02	0.03	0	0.04	0.01	0.01	0.05	0.07	0.04	0.01	0.01	0.01	0		0.02	0.01		0.03	0.04
2007-10-22	0.02	0.07	0.01	0.04	0.04	0	0	0	0.02	0.06	0.02	0	0.03	0.02	0.07	0.02	0.03	0.05	0.02	0.03
2007-10-29	0.03	0.02	0	0.03	0.04	0.01	0.02	0.02	0.03	0	0.01	0.01	0	0.01	0.03	0.02	0.01	0.04	0.03	0.02
2007-11-05	0.03	0.02	0.03	0.04	0	0.01	0.02	0	0	0.03	0.02	0.02	0.03	0.01	0.02	0.04	0.04	0.03	0.03	0.02
2007-11-12	0.08	0.03	0.04	0.02	0.03	0	0	0.01	0.02	0.05	0.02	0.03	0	0.02	0.05	0.04	0.03	0.01	0.04	0.01
2007-11-19	0.03	0.01	0	0	0.02	0.01	0	0.03	0.03	0.02	0.01	0.04	0.01	0.01	0.04	0.03	0.02	0.03	0.01	0
2007-11-26	0.02	0.03	0.04	0.03	0.01	0	0.02	0.01	0.01	0.01	0.03	0.02	0	0.03	0.02	0.03	0.04	0	0.03	0.01

## Sheet: TC
Date of	Platelet
Collection	Count
	150 - 400
	x 109/L
	8749	6741	5671	8824	5199	6856	5747	8984	6537	5732	5689	6985	5253	7416	2660	5234	5817	5601	5235	7982
2007-08-24	288	467	328	462	282	298	293	462	345	369	386	281	408	509	400	394	490	575	566	274
2007-09-04	399	433	845	537	617	644	460	483	560	612	496	436	427	510	419	553	504	453	601	601
2007-09-11	403	457	756	547	627	603	483	494	573	589	398	482	428	533	457	422	503	584	621	382
2007-09-17	423	433	744	553	598	618	473	468	494	481	529	433	477	426	400	485	524	544	521	573
2007-09-25	378	514	783	563	612	641	514	450	567	528	586	522	493	512	442	502	518	569	542	577
2007-10-02	402	252	719	449	557	535	488	406	560	369	488	421	482	521	431	560	518	464	592	613
2007-10-08	331	408	716	493	511	556	540	434	552	550	558	435	415	463	444	553	506	490	465	778
2007-10-16	330	470	787	502	562	544	576	513	535	516	608	447	485	492		576	520		482	721
2007-10-22	377	620	776	562	510	568	577	450	896	464	548	451	554	554	488	603	492	475	538	573
2007-10-29	382	593	765	581	516	566	590	483	698	518	508	455	563	531	491	567	534	478	579	620
2007-11-05	262	624	560	597	507	584	452	506	557	530	480	473	247	526	399	573	402	490	434	633
2007-11-12	243	648	551	621	301	615	469	489	573	584	472	508	368	573	526	588	388	512	471	652
2007-11-19	281	636	578	643	336	637	472	508	585	618	489	487	408	566	542	618	418	531	478	679
2007-11-26	349	685	603	621	384	593	485	423	618	587	531	522	519	558	576	562	454	518	523	571

## Sheet: FBS
Date of	FBS
Collection	M: 4.2 - 6.1
	F: 3.6 - 5.8
	mmol/L
	8749	6741	5671	8824	5199	6856	5747	8984	6537	5732	5689	6985	5253	7416	2660	5234	5817	5601	5235	7982
2007-08-28	8	8.4	7.9	6.8	12.4	7.3	6	9.1	12.6	6.2	7.7	6	10.6	12.8	11.5	11	11.2	11.7	7.1	10.6
2007-09-04	4.6	5.5	6	5.8	7.5	5.3	7.1	5.7	9	4.9	4.6	4.4	7.9	7.3	6.2	6.8	9	8.8	3.1	4.6
2007-09-11	5.5	3.7	4.6	5.7	4.7	3.3	4.2	5.5	5.3	5.1	9.7	6.8	9.7	8.8	7.9	10.3	12.7	9.5	8.6	8.4
2007-09-17	5.7	5.1	4.2	7.1	6.4	4.4	6	3.5	8.2	3.3	3.7	8	9.5	6.9	6.6	6.8	8.2	8.2	6	6.6
2007-09-25	4.4	3.3	5.5	4.7	6.2	3.8	5.1	5.3	8.2	4.2	1.8	3.3	8.4	8	6	5.5	6.2	5.3	3.5	4.4
2007-10-02	4.4	3.7	7.3	5.1	4.4	4.6	4.4	3.3	4.9	5.8	2.6	4.4	5.5	5.8	4.7	4.9	7.1	4.9	4.9	6
2007-10-08	3.8	5.7	6	7.3	9.5	7.1	5.3	8	9	6	6.9	8.2	7.5	7.5	6.2	5.3	8.8	6.4	5.5	8.6
2007-10-16	6	6	6.2	5.3	6.8	6.2	5.7	6	6.2	6.2	8.8	8	8.6	9.7		6	8.8		9	7.7
2007-10-22	4.4	4.4	4.7	8.2	7.3	5.9	4.6	8.4	5.7	7.9	8.4	8	9.5	9.5	9	8.4	7.3	8.6	9.1	7.1
2007-10-29	3.8	6.6	5.8	8.4	7.1	7.5	7.1	5.7	6.6	7.1	6.6	7.7	8.6	7.3	5.5	4.8	9.9	10.8	5.9	7.9
2007-11-07	4.5	4.2	8	6	10.6	6.4	6.6	7.5	6	7.3	9.1	4.2	8.2	7.1	12.1	3.8	10.6	9	9.5	7.3
2007-11-14	3.5	5.8	4.5	4.8	5.1	5.1	4.4	4	7.3	4.4	6.4	6.4	6.6	4.6	8.4	3.8	6.2	5.7	5.1	9.9
2007-11-21	3.7	2.9	2.7	6.8	4	3.7	3.5	6	7.9	5.3	4.2	6.9	5.7	6.4	6	7.9	4.6	5.1	4.4	4.9
2007-11-28	4	6	7.7	5.3	5.5	7.3	3.7	5.1	7.5	5.5	5.1	5.7	4.6	7.7	9	6.9	9.1	6.6	5.7	5.5

## Sheet: BUN
Date of	BUN
Collection	M: 3.2 - 7.1
	F: 2.5 - 6.1
	mmol/L
	8749	6741	5671	8824	5199	6856	5747	8984	6537	5732	5689	6985	5253	7416	2660	5234	5817	5601	5235	7982
2007-08-24	14.9	3.7	5.1	4.8	5.7	9.2	5.3	4.2	6.8	6.5	6.2	6.3	1.2	1.4	3.2	0.6	1.5	4.4	2.5	7.8
2007-09-04	0.7	0.5	0.5	1.1	0.7	0.5	0.7	4	1.2	2	1.3	5.7	0.4	1.4	0.8	2	2.4	1	0.8	0.9
2007-09-11	4.7	6.3	4.5	4.9	4.2	7.8	7.3	2.3	2.3	0.9	2.7	3.7	5.6	2.5	2.1	4.2	5.3	4.3	3.2	3.5
2007-09-17	1.5	6	1.8	4.8	0.4	2.4	3.3	9.5	2.4	3	3.7	0.7	4.3	2.8	6.4	9.1	4.4	7.4	0.4	3
2007-09-25	5.9	5.3	0.4	3.4	0.4	1.1	0.4	2.2	0.4	0.4	3.2	0.7	0.4	0.5	2.9	1.2	1.8	0.9	0.4	2.5
2007-10-02	7.2	2.1	1.5	0.4	1.7	4.4	3	4.4	0.4	1	5.3	10.5	0.4	0.4	0.5	0.4	2.1	0.4	0.4	4.9
2007-10-08	9	5.7	4.9	0.6	4.7	7.3	8	8.8	1.5	4.2	5.1	4	1.8	0.4	4.8	2.3	8.3	7.4	0.4	7.7
2007-10-16	5.7	0.8	4.8	4.7	2.3	2.5	0.4	6.7	2.6	1.5	1.7	3.3	2	0.6	NO BLOOD COLLECTION. MONKEY DIFFICULT TO BLEED.	5.3	2.3		0.7	2.3
2007-10-22	3.2	10.7	3.2	2.2	0.5	0.4	6	2.7	3.2	0.4	0.8	3.6	0.9	0.4	0.4	2.6	5.5	4.5	2.3	1
2007-10-29	4.6	2.2	2.3	2.1	3.4	0.4	4.3	5.9	10.3	0.8	1.9	3.7	0.4	0.4	0.4	0.4	2.6	0.7	1.7	0.8
2007-11-05	7.7	1.5	8.1	1.8	0.4	0.4	0.4	3	7.8	2	7.1	4.6	4.9	0.8	0.8	0.4	6.4	2.4	0.4	5
2007-11-12	4.2	0.4	0.7	0.5	0.4	0.4	3	1.4	0.4	0.4	0.4	0.4	0.4	0.4	0.5	7.4	3.7	3.6	0.6	1.9
2007-11-19	4.3	0.8	3.6	0.4	7.1	0.4	13	1.4	0.4	3.4	1.4	0.4	0.4	0.4	0.4	1.1	5.5	3.8	4.2	3.8
2007-11-26	2	0.4	0.4	0.4	0.4	0.5	0.5	4.3	0.4	0.4	1.7	0.4	0.4	0.5	1	0.9	2.9	2.1	0.4	4.5

## Sheet: Crea
Date of	CREA
Collection	M: 71 - 133
	F: 62 - 106
	umol/L
	8749	6741	5671	8824	5199	6856	5747	8984	6537	5732	5689	6985	5253	7416	2660	5234	5817	5601	5235	7982
2007-08-24	66	49	49	57	56	56	47	53	52	45	57	61	49	51	48	48	49	56	47	56
2007-09-04	59	47	43	49	58	49	43	52	46	45	44	53	46	47	52	47	50	47	51	57
2007-09-11	5.4	40	46	52	51	44	42	53	45	42	44	54	47	49	49	42	46	53	48	67
2007-09-17	74	42	49	49	58	53	50	59	58	49	47	49	52	47	48	52	54	55	50	60
2007-09-25	68	38	50	51	63	53	49	59	59	50	52	57	51	49	50	56	46	56	49	55
2007-10-02	70	40	53	59	57	55	51	63	64	51	51	52	52	53	58	51	49	64	57	53
2007-10-08	62	41	51	65	63	57	49	60	62	50	51	54	53	60	54	47	54	61	56	54
2007-10-16	65	45	51	56	62	53	51	57	61	54	48	58	56	52		41	52	NO BLOOD COLLECTION. MONKEY DIFFICULT TO BLEED.	50	55
2007-10-22	57	50	54	59	62	60	62	76	64	54	54	55	58	61	52	54	54	64	51	52
2007-10-29	57	47	46	50	59	45	48	57	54	49	52	56	56	50	57	49	48	62	46	55
2007-11-07	59	49	51	57	60	63	53	59	60	57	56	57	59	56	55	56	51	59	55	56
2007-11-14	56	56	60	69	57	69	50	68	58	58	53	69	57	63	52	55	55	63	53	64
2007-11-21	57	51	62	59	83	57	59	61	69	55	59	64	66	58	62	54	51	60	64	73
2007-11-28	62	54	53	66	51	62	45	64	66	53	52	67	64	58	58	56	50	54	53	58

[truncated: 17 more sheets: Tot Prot, Albumin, Globulin, AlbGlob, TG, Tot Chol, Tot Bili, Sodium, Potassium, Chloride, SGOT, SGPT, Alk Phos, Calcium, Phos., TCO2, CPK]
