# Supplementary material for: A Nonhuman Primate Scrub Typhus Model: Protective Immune Responses Induced by pKarp47 DNA Vaccination in Cynomolgus Macaques
Source: J Immunol. 2015 Jan 19;194(4):1702–16. doi: 10.4049/jimmunol.1402244 (PMC4319312; doi:10.4049/jimmunol.1402244)
Supplement: Data Supplement [file JI_1402244.zip › manifest.xml]

<?xml version="1.0" encoding="ISO-8859-1"?>
<!DOCTYPE datasupp PUBLIC "-//HIGHWIRE//DTD HighWire Data Supplement Manifest//EN" "http://schema.highwire.org/public/hwx/ds/datasupplement_manifest.dtd">
<datasupp sitecode="jimmunol">
<resource type="doi">10.4049/jimmunol.1402244</resource>
<linktext>Data Supplement</linktext>
<datasupp_id_string>Supplemental</datasupp_id_string>
<title>Data Supplement</title>
<description>
</description>
<file>
<filename>JI_1402244_Supplemental_Tables_1.xlsx</filename>
<linktext>Supplemental Tables 1 (XLSX)</linktext>
<item_id_string>Supplemental_XLSX1</item_id_string>
<description>
</description>
</file>
</datasupp>
